# Supplementary material for: Application of Spectroscopic Methods for the Identification of Superoxide Dismutases in Cyanobacteria
Source: Int J Mol Sci. 2022 Nov 10;23(22):13819. doi: 10.3390/ijms232213819 (PMC9692673; doi:10.3390/ijms232213819)
Supplement: Supplementary file 1 [file ijms-23-13819-s001.zip]

Archive with 1 entries (1 files):
- ijms-1980437-supplementary.pdf
